# Supplementary material for: Irremediability in psychiatric euthanasia: examining the objective standard
Source: Psychol Med. 2022 Oct 28;53(12):5729–47. doi: 10.1017/S0033291722002951 (PMC10482705; doi:10.1017/S0033291722002951)
Supplement: Supplementary file 1 [file S0033291722002951sup.zip]

Archive with 2 entries (2 files):
- S0033291722002951sup001.docx
- S0033291722002951sup002.docx
